# Supplementary material for: Immunogenicity Assessment of a 14-Valent Human Papillomavirus Vaccine Candidate in Mice
Source: Vaccines (Basel). 2024 Nov 8;12(11):1262. doi: 10.3390/vaccines12111262 (PMC11599024; doi:10.3390/vaccines12111262)
Supplement: Supplementary file 1 [file vaccines-12-01262-s001.zip]

Archive with 1 entries (1 files):
- vaccines-3260730-supplementary.pdf
